# Supplementary material for: Secretome analysis reveals effector candidates associated with broad host range necrotrophy in the fungal plant pathogen Sclerotinia sclerotiorum
Source: BMC Genomics. 2014 May 4;15(1):336. doi: 10.1186/1471-2164-15-336 (PMC4039746; doi:10.1186/1471-2164-15-336)
Supplement: Supplementary file 3 — Additional file 3: Table S2: List of primers used in this work. (XLSX 8 KB) [file 12864_2014_6074_MOESM3_ESM.xlsx]

## Sheet: Table S1
Table S1. List of primers used in this work
Target gene	Forward primer (5' to 3')	Reverse Primer (5' to 3')	Notes
SS1G_00849	GGTGTTGAATGTTCCGCCCT	AAGTCGAAAGCAGTTGGTCC
SS1G_01593	CGGAGGCATCATTACACACG	CAAGGACCTGAGTTGGAGCT
SS1G_02904	GTCCGGCCAAATGACGAATT	GATTCCGCTGTCAACTGTCT
SS1G_05073	TTCCTTCAAGCCCAAACCCAT	CTTGAAGTGTAGGCCATTCGT
SS1G_06213	AAGCATCCTCTTCGTCTCGG	CCCTGATACACACACCATAGCT
SS1G_07295	TCCACACCGACCTCCTCTAT	AGACCGAGGACAAGAACACT
SS1G_07404	GGACAACAAAAAGGCTCAGAAAACACGTA	CCTGCTTCGTCATATTGGGGA
SS1G_07749	TCTCTCCATCTACGGCTGGTC	TTGACCCATCACTCGTCACAC
SS1G_08110	CCTCCAAAACCAAGCCATCAA	GAACGGTATAGGAAACAGCGTA
SS1G_08733 (Actin)	TTTCTCCACCACTGCCGAAC	TCCTTACGAACATCAACATCACA
SS1G_08858	CGTCATTGTTCCTTGCCCCA	AGCGTAATCCAGAGTACCGTATA
SS1G_10096	GACGTTGTCTCCTGTTCCGA	CTGTTCCATCCGCCGATAGT
SS1G_10915	CACAGGACGGCTCGGATTA	AACCCACTACAATATCTCGCG
SS1G_11173 (Ub16)	TGGGACCTTCTGACTCACCA	TCGGTCGGTCTTGTAAACGT
SS1G_11912 (SsNEP1)	ATTGCACCCGAGACCAATACA	GTGTAAGAGATTCCCACGCA
SS1G_12769	CAGCAGAACTTGTCATGGAGG	CGACGCAGAATCACTCGGAA
SS1G_13126	CACCACACTTACCGCAAATGAA	CCCTTTTCGAAACACCAGCAC
SS1G_13371	AAACACGTGAGGCCTTTACT	GTTTCCAGTCATGAACAGACAGT	Transcripts from SS1G_13371 and SS1G_10104 cannot be discriminated with these primers. Q-RT-PCR reports the sum of transcripts for these two genes
